# Supplementary material for: Sterols and Sphingolipids as New Players in Cell Wall Building and Apical Growth of Nicotiana tabacum L. Pollen Tubes
Source: Plants (Basel). 2022 Dec 20;12(1):8. doi: 10.3390/plants12010008 (PMC9824051; doi:10.3390/plants12010008)
Supplement: Supplementary file 1 [file plants-12-00008-s001.zip]

Archive with 1 entries (1 files):
- plants-2010239-supplementary.pdf
